# Supplementary material for: Predicting Heart Failure in Patients with Atrial Fibrillation: A Report from the Prospective COOL-AF Registry
Source: J Clin Med. 2023 Feb 6;12(4):1265. doi: 10.3390/jcm12041265 (PMC9967148; doi:10.3390/jcm12041265)
Supplement: Supplementary file 1 [file jcm-12-01265-s001.zip]

Archive with 1 entries (1 files):
- jcm-2159867-supplementary.pdf
